# Supplementary material for: Glucose limitation activates AMPK coupled SENP1-Sirt3 signalling in mitochondria for T cell memory development
Source: Nat Commun. 2021 Jul 16;12:4371. doi: 10.1038/s41467-021-24619-2 (PMC8285428; doi:10.1038/s41467-021-24619-2)
Supplement: Supplementary file 3 — Source Data [file 41467_2021_24619_MOESM3_ESM.xlsx]

## Sheet: Fig1
Fig1-a					Fig1-b								Fig1-c					Fig1-d
Fig1-f	% of CD8+/CD4+ TCM, TEM and TN cells in splenocytes from Sirt3 WTand Sirt3 K223R mice
		CD4+	CD4+TM	CD4+TN	CD8+	CD8+TCM	CD8+TEM	CD8+TN
	Sirt3 WT-#1	18.4	31.9	63.1	11	11	4.06	73.6
	Sirt3 WT-#2	19.2	31.8	63.7	12.9	10.6	4.93	78
	Sirt3 WT-#3	18.8	27.5	67.8	12.7	7.53	3.39	83
	Sirt3 K223R-#1	16.5	32	59.4	15.4	15.8	3.41	64.5
	Sirt3 K223R-#2	18.6	29.8	64.8	13.7	18.2	4.93	69.5
	Sirt3 K223R-#3	22	37.7	58.6	12.5	16.3	8.43	68.1
Fig1-g	% of CD44+ CD62L+ memory T cell in CD8+ TCR activated naïve T cell in day3 and day6
		day3-Sirt3-WT	day3-Sirt3-K223R	day6-Sirt3-WT	day6-Sirt3-K223R
	#1	25.9	20.1	22.3	36.9
	#2	19.9	23.8	21.8	43.6
	#3	16.3	22.4	30.6	41.2
	#4	23.9	30.6	31.6	45.8
Fig1-h	Relative MFI (Geometric Mean ) in CD8+ TCR activated naïve T cells
		CD69-Sirt3 WT	CD69-Sirt3 K223R	CD25-Sirt3 WT	CD25-Sirt3 K223R	CD44-Sirt3 WT	CD44-Sirt3 K223R
	#1	1.00574	0.395931	0.635417	0.504167	1.14118	0.807059
	#2	1.29864	1.07825	1.775	1.23125	0.976471	0.861176
	#3	0.695618	1.0493	0.589583	1.15417	0.882353	0.844706
Fig1-i	% of CFSE low in activated CD8+ T cells
		Sirt3-Sirt3 WT	Sirt3-Sirt3 K223R
	#1	87.2	67.8
	#2	80.9	78.7
	#3	76.2	83.9
	#4	76	83.8
Fig1-j	% of IFNy+ in activated CD8+ T cells
		Sirt3-Sirt3 WT	Sirt3-Sirt3 K223R
	#1	65.4	63.9
	#2	61.1	64.5
	#3	54.2	61.1
Fig1-m	% of H2-kb+ cells in blood CD8+ T cells
		Day1		Day3		Day7		Day14		Day21
	%	Sirt3-WT	Sirt3-K223R	Sirt3-WT	Sirt3-K223R	Sirt3-WT	Sirt3-K223R	Sirt3-WT	Sirt3-K223R	Sirt3-WT	Sirt3-K223R
	#1	1.94	1.72	10.3	11.1	36	36.8	3.25	5.3	1.75	3.27
	#2	0.94	2.3	7.69	5.1	32.7	36.2	2.45	7.36	1.55	4.63
	#3	2.93	1.92	8.05	11.8	25.8	33.5	3.47	5.67	1.18	2.59
	#4	5.26	2.65	14	12.4	27	27.4	4.04	4.97	1.32	2.98
	#5	4.74	5.18	11.4	13.4	46.4	25.3	2.62	7.17	0.9	2.83
Fig1-n	% of H2-kb+ cells in SPL CD8+ T cells
		Sirt3-WT	Sirt3-K223R
	#1	3.78	6.41
	#2	2.97	8.39
	#3	2.98	7.35
	#4	2.68	7.72
	#5	3.55	4.76
Fig1-o	% of KLRG1-CD127a+ TMP cells in SPL CD8+H2-kb+ T cells				% of CD44+CD62L+ TM cells in SPL CD8+H2-kb+ T cells
		Sirt3-WT	Sirt3-K223R			Sirt3-WT	Sirt3-K223R
	#1	61.5	76.4		#1	68.5	78.2
	#2	47	71.2		#2	61.9	77.5
	#3	41.1	68.9		#3	49.5	82.1
	#4	55.4	90.7		#4	63.5	82.4
	#5	65.8	75.3		#5	70.5	70
Fig1-p

## Sheet: Fig-S1
Fig-S1-b
Fig-S1-d		% of thymocytes				% of DN cells
		CD4SP	CD8SP	DN	DP	DN1	DN2	DN3	DN4
	Sirt3 WT#1	11.3	3.59	6.16	75.7	13.5	2.6	25.8	58.1
	Sirt3 WT#2	7.38	3.43	5.08	81.8	16.9	6.45	25.6	51
	Sirt3 WT#3	9.07	4.05	4.76	79.6	20.1	7.12	23.1	49.7
	Sirt3 K223R#1	12.7	5.93	8.78	69.3	23.5	5.42	19.2	51.9
	Sirt3 K223R#2	11.4	3.37	5.21	77.5	16.5	2.98	32.7	47.8
	Sirt3 K223R#3	7.74	1.96	5.03	82.6	11.6	3.71	29	55.6
Fig-S1-f	% of CD8+ Tn, Tvm and Tm cells in splenocytes from Sirt3 WTand K223R mice
		CD8+ TM	CD8+ TVM	CD8+ TN
	Sirt3 WT-#1	12.5	8.5	78.1
	Sirt3 WT-#2	9.06	4.5	85
	Sirt3 WT-#3	12.7	9.28	76.9
	Sirt3 WT-#4	13.2	5.84	80
	Sirt3 K223R-#1	13.6	5.58	79.6
	Sirt3 K223R-#2	17.1	9.91	69.8
	Sirt3 K223R-#3	19.3	8.6	70.7
	Sirt3 K223R-#4	16.1	10.2	72.1
Fig-S1-g
		Th1				Th2				Th17				Treg
	%	Sirt3 WT	Sirt3 K223R		%	Sirt3 WT	Sirt3 K223R		%	Sirt3 WT	Sirt3 K223R		%	Sirt3 WT	Sirt3 K223R
	#1	70.8	74.5		#1	29.6	28.5		#1	20.5	20.2		#1	58.4	65.8
	#2	86.5	80.8		#2	19.2	19.9		#2	43.3	31.6		#2	49.3	64
	#3	73.3	83.5		#3	28.8	14.7		#3	41.3	43.5		#3	40	68.3

## Sheet: Fig2
Fig2-a
Fig2-b
Fig2-c
Fig2-d
Fig2-e	% of CD44+ CD62L+ TM cell in low glucose and c.c treatment
		10mM-Glc+vehicle	5mM-Glc+vehicle	2mM-Glc+vehicle	10mM-Glc+c.c	5mM-Glc+c.c	2mM-Glc+c.c
	#1	15.9	13.3	39.6	13.8	16.3	16
	#2	17.9	17.9	32.9	10.7	12.4	15.8
	#3	18.5	17.2	37.4	12.4	12.9	29
	#4	20.1	11.2	40.7	26.1	10.7	16.5
Fig2-f
Fig2-g
Fig2-h	% of CD44+ CD62L+ TM cell in low glucose and FBP treatment in Sirt3 WT and K223R
		Sirt3 WT-10mM-Glc-vehicle	Sirt3 WT-5mM-Glc-vehicle	Sirt3 WT-2mM-Glc-vehicle	Sirt3 K223R-10mM-Glc-vehicle	Sirt3 K223R-5mM-Glc-vehicle	Sirt3 K223R-2mM-Glc-vehicle	Sirt3 WT-10mM-Glc-FBP	Sirt3 WT-5mM-Glc-FBP	Sirt3 WT-2mM-Glc-FBP	Sirt3 K223R-10mM-Glc-FBP	Sirt3 K223R-5mM-Glc-FBP	Sirt3 K223R-2mM-Glc-FBP
	#1	22	23.7	48.4	46.6	39.1	55	18.4	17.5	22.3	45.3	44.8	40.7
	#2	18.8	20.9	49	47.2	46.8	51.3	26.9	28.4	25.2	40.6	38.7	30
	#3	21.1	22.4	37.9	33.8	32.9	31.8	21.1	24.9	29.2	50.2	36	36.5
	#4	20.9	21.2	40.1	48	44.8	43.1	7.56	21	24.1	46.1	43.5	37
Fig2-i
Fig2-j
Fig2-k	% of CD44+ CD62L+ TM cell	Senp1-WT			Senp1-cKO
		Senp1-WT-10mM-Glc	Senp1-WT-5mM-Glc	Senp1-WT-2mM-Glc	Senp1-cKO-10mM-Glc	Senp1-cKO-5mM-Glc	Senp1-cKO-2mM-Glc
	#1	24.6	21.9	39	14.4	16.1	16.5
	#2	27.4	23.7	34.6	13.5	15.6	15.6
	#3	26.1	29.4	38.4	18.1	18.9	17.5
	#4	22.4	24.6	37	16.3	17.4	18.5
Fig2-l
Fig2-m
Fig2-n
Fig2-o
Fig2-p
Fig2-q

## Sheet: Fig-S2
Fig-S2-e	Relative FBP levels (fold)
			10 mM Glucose	5 mM Glucose	2 mM Glucose
	vehicle	#1	0.978659	0.89365	0.674708
		#2	1.004	1.02553	0.688856
		#3	1.01734	0.965693	0.657338
	FBP	#1	1.21955	1.05293	1.09687
		#2	1.07779	1.16544	1.14573
		#3	1.13102	1.1503	1.15789
Fig-S2-f
Fig-S2-j	% of CD44+ CD62L+ TM cell	Senp1-WT		Senp1-cKO
		Vehicle	Metformin	Vehicle	Metformin
	#1	23.4	36	16.1	19.4
	#2	22.8	35.6	18	17.7
	#3	21.6	37.5	17.4	18.3
	#4	26.9	34.5	15.8	21.7

## Sheet: Fig3
Fig3-b	Apoptosis ratio of TCM, TEM and TN in splenocytes of Sirt3 Wt and K223R mice
	% of AnnexinV+ PI+	TCM		TEM		TN
		Sirt3-WT	Sirt3-K223R	Sirt3-WT	Sirt3-K223R	Sirt3-WT	Sirt3-K223R
	#1	16.5	0.15	3.48	2.75	5.3	0.086
	#2	12.3	7.74	4.83	4.61	4.62	4.97
	#3	14.7	7.46	3.62	2.79	4.3	6.3
Fig3-c	Count of CD8+ CD45.2+ donor TM cell
		SPL		LNs
		Sirt3 WT	Sirt3 K223R	Sirt3 WT	Sirt3 K223R
	#1	39850	74881	25179	26862
	#2	43512	54028	21976	33168
	#3	34760	93405	20376	29205
	#4	43046	47980	29176	36706
Fig3-d	% of JC1 red+ Green- (Relative fold)
		Sirt3 WT	Sirt3 K223R
	#1	1.04537	1.56261
	#2	1.06171	1.97641
	#3	0.892922	1.57903
Fig3-e	Relative survival ratio
		TM+vehicle	TM+NAM
	#1	0.965487	0.298281
	#2	1.03115	0.163973
	#3	0.982294	0.0746861
	#4	1.15744	0.10455
	#5	0.842421	0.0669499
	#6	1.0212	0.121985
Fig3-f	Relative survival ratio
		Sirt3-WT	Sirt3-KO
	#1	1.31443	0.454252
	#2	0.897314	0.611634
	#3	0.788252	0.508483
Fig3-g	Relative survival ratio
		SENP1-WT	SENP1-cKO
	#1	0.880874	0.598001
	#2	0.949019	0.585848
	#3	1.17011	0.509029
Fig3-i	% of H-2Kb in blood CD8+ T cells (Relative to Day1 average)
		Day1		Day7		Day28
		Sirt3 WT	Sirt3 K223R	Sirt3 WT	Sirt3 K223R	Sirt3 WT	Sirt3 K223R
	#1	90.8759	114.802	21.6867	24.5763	16.4659	15.678
	#2	121.533	102.641	24.6246	35.0711	8.10811	30.8057
	#3	83.5766	106.532	22.7074	22.8311	13.9738	13.242
	#4	62.7737	58.3739	36.6279	24.1667	27.3256	35
	#5	113.139	89.0202	33.2258	31.694	7.74194	27.8689
	#6	118.978	102.641	23.6196	47.8673	6.74847	42.1801
	#7	109.124	125.99	19.398	26.2548	13.7124	18.9189
Fig3-k	% of annexinV+ cells in SPL CD8+H2-kb+ T cells
		Sirt3-WT	Sirt3-K223R
	#1	10.6	2.75
	#2	8.54	2.9
	#3	6.19	2.06
	#4	7.19	1.75
	#5	6.65	2.27
Fig3-l-m	% of IFNg+ in reactivated(RA) TM cells										% of GZMB+ in reactivated(RA) TM cells
		Sirt3-WT				Sirt3-K223R						Sirt3-WT				Sirt3-K223R
		NA	RA-1day	RA-2day	RA-3day	NA	RA-1day	RA-2day	RA-3day			NA	RA-1day	RA-2day	RA-3day	NA	RA-1day	RA-2day	RA-3day
	#1	0.38	9.79	23.7	16	0.74	17.5	32.1	24.1		#1	6.06	31	34.2	62.3	3.64	32.6	77.1	70.7
	#2	1.12	8.32	21.1	20.8	0.93	18.5	41.7	25.5		#2	13	27.2	38.9	61.1	3.17	30.9	79.7	72.8
	#3	0.66	9.38	20.6	16.4	0.66	18.3	43.8	23.6		#3	11.8	22.5	46.2	58.8	1.85	26.1	79.5	59.9
	#4	0.36	10.6	23.6	13.6	0.43	18.7	40.9	22.5		#4	7.27	21.1	50.9	51.6	1.88	29.6	75.3	62.4
	#5	0.5	14.4	19.1	12.6	0.35	18.5	33.6	23.6		#5	12.9	18.8	41.9	55.4	1.41	23	74.8	65.3

## Sheet: Fig-S3
Fig-s3-a

## Sheet: Fig4
Fig4-a	OCR (pmol/min)
	Time(min)	Sirt3 WT-#1	Sirt3 WT-#2	Sirt3 WT-#3	Sirt3 K223R-#1	Sirt3 K223R-#2	Sirt3 K223R-#3
	1.30254	22.5125	26.4745	29.3304	49.3153	55.7364	52.2413
	7.82801	20.544	21.8665	23.1239	40.4291	46.0589	45.1342
	14.3267	14.0227	21.5382	22.3144	35.6857	41.933	40.9342
	20.9299	1.12666	7.87674	14.3836	19.1539	21.8982	19.8435
	27.4329	1.37333	9.26899	14.7008	16.7496	21.2056	17.6661
	33.9169	2.74705	8.97243	14.1831	16.4554	21.3506	15.8509
	40.5201	18.1142	38.9288	41.787	74.1554	84.2884	89.2321
	47.0207	22.0915	44.0621	44.8399	82.8528	98.2853	105.598
	53.5226	22.8149	43.7658	45.2321	83.7225	100.212	108.16
	60.1515	6.21191	9.63523	16.5775	15.9413	16.848	14.0203
	66.6625	5.87162	9.26612	14.8326	14.0182	18.0992	14.0016
	73.1332	6.12792	9.10747	14.9204	13.3796	16.6277	14.6591
Fig4-b	ECAR (mpH/min)
	Time(min)	Sirt3 WT-#1	Sirt3 WT-#2	Sirt3 WT-#3	Sirt3 K223R-#1	Sirt3 K223R-#2	Sirt3 K223R-#3
	1.33606	20.2319	16.5858	15.6105	8.75013	9.73372	7.80533
	7.88628	19.9415	16.4927	15.6408	9.95897	9.12303	8.3838
	14.4093	19.0949	15.942	15.3439	9.25376	8.17358	8.18209
	21.0691	50.6667	42.8562	42.1283	24.0961	22.9757	23.8221
	27.6692	52.0814	45.2685	44.9887	25.951	25.1185	26.2194
	34.2042	52.377	45.4341	45.3217	26.3013	25.0148	26.3734
	40.9347	70.9387	64.3315	61.9805	41.7253	39.0468	35.5453
	47.5399	70.2876	63.5733	61.6259	42.1514	39.2584	35.8178
	54.1621	70.665	63.5496	62.2313	43.0506	40.0662	36.6757
	60.8121	10.9776	10.4044	11.8495	8.63474	9.63807	10.1771
	67.4508	8.31919	7.86204	8.9267	6.16282	6.32695	8.32227
	74.0131	7.9918	7.02995	7.86594	5.35089	5.7222	7.66676
Fig4-c	OCR (pmol/min)
	Time(min)	Senp1-WT-#1	Senp1-WT-#2	Senp1-WT-#3	Senp1-cKO-#1	Senp1-cKO#-2	Senp1-cKO-#3
	1.3481	96.9638	107.748	104.174	61.2365	61.4849	53.9355
	7.95237	93.6698	105.007	100.962	58.055	61.9407	52.1758
	14.5712	96.0432	106.625	102.326	58.7029	65.181	56.0818
	21.2439	75.4836	95.3818	107.047	44.1839	44.0157	44.2294
	27.8245	73.4308	86.7173	83.0781	45.569	45.1526	45.4873
	34.3916	75.3973	87.4815	80.0726	47.7855	46.4499	47.4634
	41.0816	111.787	111.698	134.545	49.4994	88.2707	51.5494
	47.6622	115.105	113.54	136.797	51.9174	87.9907	53.7803
	54.2361	119.04	116.164	140.273	54.8209	89.5144	55.4478
	60.9636	59.7905	75.1797	63.5414	42.905	40.8698	43.7488
	67.6235	62.087	76.9345	63.8316	45.2299	44.5975	45.3356
	74.221	64.7338	77.678	63.8177	45.3921	44.4807	46.1853
Fig4-d	Relative MFI level of mitotracker (fold)
		Sirt3 WT	Sirt3 K223R
	#1	1.00541	1.27311
	#2	0.951019	1.68387
	#3	1.04357	1.83322
Fig4-e	Relative MFI level of mitotracker (fold)
		Senp1-WT	Senp1-cKO
	#1	0.972858	0.392223
	#2	1.0089	0.369942
	#3	1.01824	0.619464
Fig-4f	Relative mito area by IHC( fold ) of Sirt3-WT and K223R TM cells
		Sirt3 WT		Sirt3 K223R
	#1	0.96415	#1	1.17307
	#2	1.28753	#2	1.6864
	#3	0.846461	#3	1.69616
	#4	0.68115	#4	1.3245
	#5	1.05327	#5	1.33153
	#6	1.16744	#6	1.69467
	#7	0.574115	#7	1.5163
	#8	1.19366	#8	1.02739
	#9	1.23222	#9	2.45349
			#10	2.35311
			#11	1.58196
			#12	1.32949
			#13	1.95297
Fig-4h-i	Mito area by TEM of Sirt3-WT and K223R TM cells(μm2)					% of total
		Sirt3 WT		Sirt3 K223R			Sirt3 WT	Sirt3 K223R
	mito#1	0.0533396	mito#1	0.0894993		0.00-0.05	0	0
	mito#2	0.054041	mito#2	0.0978738		0.05-0.10	59.0909	4.87805
	mito#3	0.0553255	mito#3	0.101153		0.10-0.15	20.4545	31.7073
	mito#4	0.0621704	mito#4	0.1016		0.15-0.20	11.3636	19.5122
	mito#5	0.0629901	mito#5	0.114437		0.20-0.25	2.27273	19.5122
	mito#6	0.0657534	mito#6	0.117437		0.25-0.30	0	9.7561
	mito#7	0.0670463	mito#7	0.120378		0.30-0.35	4.54545	0
	mito#8	0.0724885	mito#8	0.121485		0.35-0.40	2.27273	4.87805
	mito#9	0.0726237	mito#9	0.123208		0.40-0.45	0	4.87805
	mito#10	0.0751757	mito#10	0.123301		0.45-0.50	0	2.43902
	mito#11	0.0754461	mito#11	0.132479		0.5-0.55	0	2.43902
	mito#12	0.0768996	mito#12	0.132901
	mito#13	0.0825446	mito#13	0.134363
	mito#14	0.0856375	mito#14	0.141377
	mito#15	0.0857304	mito#15	0.148704
	mito#16	0.0880205	mito#16	0.161024
	mito#17	0.0883163	mito#17	0.165647
	mito#18	0.0886796	mito#18	0.170405
	mito#19	0.0915359	mito#19	0.181238
	mito#20	0.0915359	mito#20	0.187745
	mito#21	0.0917725	mito#21	0.189824
	mito#22	0.0963527	mito#22	0.193103
	mito#23	0.0964203	mito#23	0.195739
	mito#24	0.0964203	mito#24	0.202001
	mito#25	0.0964626	mito#25	0.203911
	mito#26	0.0980006	mito#26	0.228992
	mito#27	0.101356	mito#27	0.229702
	mito#28	0.10466	mito#28	0.234603
	mito#29	0.118916	mito#29	0.237358
	mito#30	0.119541	mito#30	0.238558
	mito#31	0.119541	mito#31	0.247465
	mito#32	0.121485	mito#32	0.263884
	mito#33	0.125228	mito#33	0.267746
	mito#34	0.128161	mito#34	0.26958
	mito#35	0.134557	mito#35	0.278504
	mito#36	0.15494	mito#36	0.361048
	mito#37	0.158016	mito#37	0.362899
	mito#38	0.158033	mito#38	0.41563
	mito#39	0.165427	mito#39	0.418638
	mito#40	0.186114	mito#40	0.491947
	mito#41	0.205669	mito#41	0.508958
	mito#42	0.31408
	mito#43	0.349201
	mito#44	0.366347
Fig-4j	Cristae per mitochondrion in TM cell
		Sirt3 WT		Sirt3 K223R
	Mito-#1	3	Mito-#1	4
	Mito-#2	2	Mito-#2	7
	Mito-#3	2	Mito-#3	9
	Mito-#4	2	Mito-#4	3
	Mito-#5	4	Mito-#5	4
	Mito-#6	1	Mito-#6	5
	Mito-#7	3	Mito-#7	10
	Mito-#8	2	Mito-#8	2
	Mito-#9	2	Mito-#9	5
	Mito-#10	3	Mito-#10	7
	Mito-#11	1	Mito-#11	13
	Mito-#12	1	Mito-#12	14
	Mito-#13	2	Mito-#13	5
	Mito-#14	2	Mito-#14	3
	Mito-#15	1	Mito-#15	2
	Mito-#16	6	Mito-#16	3
	Mito-#17	1	Mito-#17	8
	Mito-#18	5	Mito-#18	5
	Mito-#19	7	Mito-#19	5
	Mito-#20	4	Mito-#20	2
	Mito-#21	3	Mito-#21	5
	Mito-#22	4	Mito-#22	4
	Mito-#23	3	Mito-#23	2
	Mito-#24	3	Mito-#24	10
	Mito-#25	2	Mito-#25	5
	Mito-#26	7	Mito-#26	6
	Mito-#27	8	Mito-#27	8
	Mito-#28	6	Mito-#28	4
	Mito-#29	3	Mito-#29	2
	Mito-#30	3	Mito-#30	4
	Mito-#31	3	Mito-#31	6
	Mito-#32	2	Mito-#32	7
	Mito-#33	2	Mito-#33	6
	Mito-#34	2	Mito-#34	6
	Mito-#35	2	Mito-#35	4
	Mito-#36	1	Mito-#36	8
	Mito-#37	4	Mito-#37	9
	Mito-#38	2	Mito-#38	7
	Mito-#39	2	Mito-#39	12
	Mito-#40	2	Mito-#40	3
	Mito-#41	1	Mito-#41	8
	Mito-#42	2
	Mito-#43	2
	Mito-#44	1
Fig-4k	Maximal cristae-width (length, μm)
		Sirt3 WT		Sirt3 K223R
	cristae-width-#1	0.0494186	cristae-width-#1	0.0104812
	cristae-width-#2	0.0517572	cristae-width-#2	0.0145348
	cristae-width-#3	0.053602	cristae-width-#3	0.0119857
	cristae-width-#4	0.0408013	cristae-width-#4	0.0104812
	cristae-width-#5	0.0466023	cristae-width-#5	0.0123332
	cristae-width-#6	0.0500135	cristae-width-#6	0.0248372
	cristae-width-#7	0.0367706	cristae-width-#7	0.0296454
	cristae-width-#8	0.044373	cristae-width-#8	0.0248372
	cristae-width-#9	0.0437014	cristae-width-#9	0.0169504
	cristae-width-#10	0.0364243	cristae-width-#10	0.0209625
	cristae-width-#11	0.0483817	cristae-width-#11	0.0507681
	cristae-width-#12	0.159248	cristae-width-#12	0.0156545
	cristae-width-#13	0.0540728	cristae-width-#13	0.0500135
	cristae-width-#14	0.041925	cristae-width-#14	0.0119857
	cristae-width-#15	0.0466023	cristae-width-#15	0.0234368
	cristae-width-#16	0.0459633	cristae-width-#16	0.0325009
	cristae-width-#17	0.0411108	cristae-width-#17	0.098666
	cristae-width-#18	0.0839004	cristae-width-#18	0.0203488
	cristae-width-#19	0.0313091	cristae-width-#19	0.0205554
	cristae-width-#20	0.0299291	cristae-width-#20	0.0359573
	cristae-width-#21	0.0423262	cristae-width-#21	0.026801
	cristae-width-#22	0.0980647	cristae-width-#22	0.0286304
	cristae-width-#23	0.100027	cristae-width-#23	0.0186137
	cristae-width-#24	0.0758046	cristae-width-#24	0.0221388
	cristae-width-#25	0.0572608	cristae-width-#25	0.0186137
	cristae-width-#26	0.0468735	cristae-width-#26	0.0274243
	cristae-width-#27	0.0606994	cristae-width-#27	0.0442777
	cristae-width-#28	0.0379023	cristae-width-#28	0.0328886
	cristae-width-#29	0.0274243	cristae-width-#29	0.0348837
	cristae-width-#30	0.0246665	cristae-width-#30	0.0186137
	cristae-width-#31	0.0261627	cristae-width-#31	0.0116279
	cristae-width-#32	0.0387839	cristae-width-#32	0.0209625
	cristae-width-#33	0.0274243	cristae-width-#33	0.0104812
	cristae-width-#34	0.0314437	cristae-width-#34	0.0169504
	cristae-width-#35	0.0680505	cristae-width-#35	0.0183853
	cristae-width-#36	0.0454084	cristae-width-#36	0.0209625
	cristae-width-#37	0.047943	cristae-width-#37	0.0290697
	cristae-width-#38	0.0406976	cristae-width-#38	0.0145348
	cristae-width-#39	0.0628875	cristae-width-#39	0.0130004
	cristae-width-#40	0.0390011	cristae-width-#40	0.0340252
	cristae-width-#41	0.0290697	cristae-width-#41	0.0186137
	cristae-width-#42	0.0468735	cristae-width-#42	0.0145348
	cristae-width-#43	0.0390011	cristae-width-#43	0.0148227
	cristae-width-#44	0.0250067	cristae-width-#44	0.0164443
	cristae-width-#45	0.0290697	cristae-width-#45	0.0364243
	cristae-width-#46	0.0487298	cristae-width-#46	0.0104812
	cristae-width-#47	0.0350046	cristae-width-#47	0.0209625
	cristae-width-#48	0.0662892	cristae-width-#48	0.0234368
	cristae-width-#49	0.0390011	cristae-width-#49	0.0174418
	cristae-width-#50	0.0526475	cristae-width-#50	0.0350046
	cristae-width-#51	0.055156	cristae-width-#51	0.0183853
	cristae-width-#52	0.041925	cristae-width-#52	0.0116279
	cristae-width-#53	0.0290697	cristae-width-#53	0.0246665
	cristae-width-#54	0.0465116	cristae-width-#54	0.062753
	cristae-width-#55	0.0321086	cristae-width-#55	0.0232558
	cristae-width-#56	0.0087209	cristae-width-#56	0.027578
	cristae-width-#57	0.0351251	cristae-width-#57	0.0286304
	cristae-width-#58	0.0290697	cristae-width-#58	0.0174418
	cristae-width-#59	0.0183853	cristae-width-#59	0.0319767
	cristae-width-#60	0.0339008	cristae-width-#60	0.0261627
	cristae-width-#61	0.0483817	cristae-width-#61	0.0454084
	cristae-width-#62	0.053602	cristae-width-#62	0.0234368
	cristae-width-#63	0.0331446	cristae-width-#63	0.0164443
	cristae-width-#64	0.026801	cristae-width-#64	0.0227042
	cristae-width-#65	0.0227042	cristae-width-#65	0.0116279
	cristae-width-#66	0.0604902	cristae-width-#66	0.0303497
	cristae-width-#67	0.0321086	cristae-width-#67	0.0234368
	cristae-width-#68	0.0325009	cristae-width-#68	0.0260007
	cristae-width-#69	0.0473221	cristae-width-#69	0.0174418
	cristae-width-#70	0.027578	cristae-width-#70	0.0328886
	cristae-width-#71	0.0260007	cristae-width-#71	0.0313091
	cristae-width-#72	0.104813	cristae-width-#72	0.0404895
	cristae-width-#73	0.0642172	cristae-width-#73	0.0232558
	cristae-width-#74	0.0290697	cristae-width-#74	0.0211631
	cristae-width-#75	0.0353649	cristae-width-#75	0.0119857
	cristae-width-#76	0.0642172	cristae-width-#76	0.0209625
	cristae-width-#77	0.0353649	cristae-width-#77	0.0203488
	cristae-width-#78	0.0367706	cristae-width-#78	0.0065001
	cristae-width-#79	0.0423262	cristae-width-#79	0.0372274
	cristae-width-#80	0.0520015	cristae-width-#80	0.0148227
	cristae-width-#81	0.0548487	cristae-width-#81	0.0145348
	cristae-width-#82	0.0526475	cristae-width-#82	0.0379023
	cristae-width-#83	0.0650019	cristae-width-#83	0.0205554
	cristae-width-#84	0.0174418	cristae-width-#84	0.0274243
	cristae-width-#85	0.0116279	cristae-width-#85	0.0286304
	cristae-width-#86	0.0382353	cristae-width-#86	0.0145348
	cristae-width-#87	0.0205554	cristae-width-#87	0.0248372
	cristae-width-#88	0.0313091	cristae-width-#88	0.0290697
	cristae-width-#89	0.0319767	cristae-width-#89	0.0367706
	cristae-width-#90	0.0524062	cristae-width-#90	0.0339008
	cristae-width-#91	0.0579211	cristae-width-#91	0.0339008
	cristae-width-#92	0.0209625	cristae-width-#92	0.0221388
	cristae-width-#93	0.041925	cristae-width-#93	0.0263237
	cristae-width-#94	0.148227	cristae-width-#94	0.0234368
	cristae-width-#95	0.0413159	cristae-width-#95	0.0104812
	cristae-width-#96	0.0328886	cristae-width-#96	0.0524062
	cristae-width-#97	0.082734	cristae-width-#97	0.0227042
	cristae-width-#98	0.0174418	cristae-width-#98	0.0328886
	cristae-width-#99	0.0411108	cristae-width-#99	0.0232558
	cristae-width-#100	0.0377907	cristae-width-#100	0.0662892
	cristae-width-#101	0.0116279	cristae-width-#101	0.0367706
	cristae-width-#102	0.055156	cristae-width-#102	0.0468735
	cristae-width-#103	0.026801	cristae-width-#103	0.0260007
	cristae-width-#104	0.041925	cristae-width-#104	0.0227042
	cristae-width-#105	0.0638212	cristae-width-#105	0.0234368
	cristae-width-#106	0.0186137	cristae-width-#106	0.0246665
	cristae-width-#107	0.053365	cristae-width-#107	0.0303497
	cristae-width-#108	0.041925	cristae-width-#108	0.0359573
	cristae-width-#109	0.0390011	cristae-width-#109	0.0377907
	cristae-width-#110	0.0459633	cristae-width-#110	0.0263237
	cristae-width-#111	0.0930232	cristae-width-#111	0.0130004
	cristae-width-#112	0.041925	cristae-width-#112	0.0087209
	cristae-width-#113	0.0678017	cristae-width-#113	0.0221388
	cristae-width-#114	0.0313091	cristae-width-#114	0.0203488
	cristae-width-#115	0.0700092	cristae-width-#115	0.0205554
	cristae-width-#116	0.0822217	cristae-width-#116	0.0186137
	cristae-width-#117	0.0650019	cristae-width-#117	0.026801
	cristae-width-#118	0.0678017	cristae-width-#118	0.0195005
	cristae-width-#119	0.0581395	cristae-width-#119	0.0205554
	cristae-width-#120	0.0728486	cristae-width-#120	0.0296454
	cristae-width-#121	0.0496744	cristae-width-#121	0.0203488
	cristae-width-#122	0.0639534	cristae-width-#122	0.0174418
	cristae-width-#123	0.047943	cristae-width-#123	0.0309015
	cristae-width-#124	0.0348837	cristae-width-#124	0.0250067
			cristae-width-#125	0.0164443
			cristae-width-#126	0.0227042
			cristae-width-#127	0.0183853
			cristae-width-#128	0.0250067
			cristae-width-#129	0.0313091
			cristae-width-#130	0.0211631
			cristae-width-#131	0.0123332
			cristae-width-#132	0.0290697
			cristae-width-#133	0.0186137
			cristae-width-#134	0.0395391
			cristae-width-#135	0.0164443
			cristae-width-#136	0.0232558
			cristae-width-#137	0.0348837
			cristae-width-#138	0.0104812
			cristae-width-#139	0.0364243
			cristae-width-#140	0.0209625
			cristae-width-#141	0.0350046
			cristae-width-#142	0.0248372
			cristae-width-#143	0.0209625
			cristae-width-#144	0.0296454
			cristae-width-#145	0.027578
			cristae-width-#146	0.0261627
			cristae-width-#147	0.0169504
			cristae-width-#148	0.0209625
			cristae-width-#149	0.0186137
			cristae-width-#150	0.0209625
			cristae-width-#151	0.0221388
			cristae-width-#152	0.0164443
			cristae-width-#153	0.0246665
			cristae-width-#154	0.0234368
			cristae-width-#155	0.0413159
			cristae-width-#156	0.0087209
			cristae-width-#157	0.0169504
			cristae-width-#158	0.0130004
			cristae-width-#159	0.0195005
			cristae-width-#160	0.0260007
			cristae-width-#161	0.0514296
			cristae-width-#162	0.0232558
			cristae-width-#163	0.0351251
			cristae-width-#164	0.0211631
			cristae-width-#165	0.0248372
			cristae-width-#166	0.026801
			cristae-width-#167	0.0130004
			cristae-width-#168	0.0119857
			cristae-width-#169	0.0169504
			cristae-width-#170	0.0263237
			cristae-width-#171	0.0205554
			cristae-width-#172	0.026801
			cristae-width-#173	0.0145348
			cristae-width-#174	0.0274243
			cristae-width-#175	0.0148227
			cristae-width-#176	0.0195005
			cristae-width-#177	0.0148227
			cristae-width-#178	0.0116279
			cristae-width-#179	0.0203488
			cristae-width-#180	0.0169504
			cristae-width-#181	0.0082221
			cristae-width-#182	0.0169504
			cristae-width-#183	0.0156545
			cristae-width-#184	0.0234368
			cristae-width-#185	0.0145348
			cristae-width-#186	0.0065001
			cristae-width-#187	0.0227042
			cristae-width-#188	0.0183853
			cristae-width-#189	0.0186137
			cristae-width-#190	0.0309015
			cristae-width-#191	0.0227042
			cristae-width-#192	0.0169504
			cristae-width-#193	0.0148227
			cristae-width-#194	0.041925
			cristae-width-#195	0.0203488
			cristae-width-#196	0.0221388
			cristae-width-#197	0.0248372
			cristae-width-#198	0.0145348
			cristae-width-#199	0.0209625
			cristae-width-#200	0.0325009
			cristae-width-#201	0.0145348
			cristae-width-#202	0.0145348
			cristae-width-#203	0.0248372
			cristae-width-#204	0.0203488
			cristae-width-#205	0.0314437
			cristae-width-#206	0.0174418
			cristae-width-#207	0.0390011
			cristae-width-#208	0.0468735
			cristae-width-#209	0.0250067
			cristae-width-#210	0.0290697
			cristae-width-#211	0.0250067
			cristae-width-#212	0.0325009
			cristae-width-#213	0.0390011
			cristae-width-#214	0.0350046
			cristae-width-#215	0.0145348
			cristae-width-#216	0.0250067
			cristae-width-#217	0.0183853
			cristae-width-#218	0.0104812
			cristae-width-#219	0.0413159
			cristae-width-#220	0.0183853
			cristae-width-#221	0.0087209
			cristae-width-#222	0.0174418
			cristae-width-#223	0.0104812
			cristae-width-#224	0.0390011
			cristae-width-#225	0.0387839
			cristae-width-#226	0.0176824
			cristae-width-#227	0.0156545
			cristae-width-#228	0.0156545
			cristae-width-#229	0.0468735
			cristae-width-#230	0.0209625
			cristae-width-#231	0.0442777
			cristae-width-#232	0.0500135
			cristae-width-#233	0.0145348
			cristae-width-#234	0.0261627
			cristae-width-#235	0.0186137
			cristae-width-#236	0.0156545
			cristae-width-#237	0.0348837
			cristae-width-#238	0.0395391
			cristae-width-#239	0.0130004
			cristae-width-#240	0.0169504
			cristae-width-#241	0.0246665
			cristae-width-#242	0.0174418
Fig-4m	Relative mitotracker MFI of SPL CD8+H2-kb+ T cells
		Sirt3-WT	Sirt3-K223R
	#1	1.06176	1.42631
	#2	0.927404	1.36288
	#3	1.19646	1.30415
	#4	0.863625	1.35294
	#5	0.950755	1.35381
Fig-4n	OCR (pmol/min)
	Time(min)	Sirt3 WT-#1	Sirt3 WT-#2	Sirt3 WT-#3	Sirt3 K223R-#1	Sirt3 K223R-#2	Sirt3 K223R-#3
	1.29454	54.1612	60.0374	60.1831	67.0706	72.509	69.871
	7.7347	55.4189	61.0839	61.8272	67.9219	73.1209	69.4721
	14.1759	57.7761	62.9536	65.7	70.0725	75.3595	70.5713
	20.7508	49.3952	53.3912	56.3404	59.6817	70.0123	46.796
	27.2005	48.2128	53.1536	55.2502	56.1328	65.1457	45.6848
	33.6515	49.6878	54.7362	57.3248	57.0195	64.9238	45.5377
	40.2251	88.296	84.5014	82.4132	108.836	130.833	108.283
	46.6819	90.087	88.9758	91.3933	116.916	142.061	95.6257
	53.1432	92.0415	90.4515	96.8888	120.724	140.03	86.5272
	59.7325	49.9007	68.5195	67.2373	63.9879	85.1267	35.7049
	66.1896	44.3399	61.601	59.1965	53.6714	67.2389	32.5621
	72.645	43.1384	60.5244	56.6836	51.1972	61.898	32.0059

## Sheet: Fig-S4
Fig-S4-a		Relative Acylcarnitine levels (fold)
		C14	C14:1	C14:2	C14-OH	C14:1-OH	C16	C16:1	C16-OH	C16:1-OH	C18	C18:1	C18:2	C18-OH	C18:1-OH	C18:2-OH-1
	Sirt3 WT-#1	1	1	1	1	1	1	1	1	1	1	1	1	1	1	1
	Sirt3 K223R-#1	0.766637	1.09524	0.427835	0.886957	0.850318	0.916896	1.03063	0.872173	0.658915	0.833093	1.17409	0.214953	0.320641	1.52047	0
	Sirt3 WT-#2	1	1	1	1	1	1	1	1	1	1	1	1	1	1	1
	Sirt3 K223R-#2	0.860954	0.332645	0.576014	0.527911	1.08443	0.995662	0.999515	0.427292	0.657007	0.918198	2.57168	0.416826	0.668919	0.461787	0.568254
	Sirt3 WT-#3	1	1	1	1	1	1	1	1	1	1	1	1	1	1	1
	Sirt3 K223R-#3	0.420176	0.312621	0.689441	0.328792	0.245918	1.00781	0.896723	0.27268	0.372905	0.950198	1.86851	0.428793	2.45191	0.576353	1.03893
Fig-S4-b		Relative levels of ATP (fold)
		Sirt3 WT	Sirt3 K223R
	#1	0.775189	3.25253
	#2	1.07319	2.93143
	#3	1.15162	2.61034
Fig-S4-c		Relative levels of Acetyl-coA (fold)
		Sirt3 WT	Sirt3 K223R
	#1	0.925509	1.53376
	#2	1.00677	1.58742
	#3	1.08804	1.42644
	#4	0.979684	1.4801

## Sheet: Fig5
Fig5-a
Fig5-b
Fig5-c
Fig5-d
Fig5-e
Fig5-f
Fig5-g
Fig-5h	% of total cells ( from 3 independent experiment)
		Tubular	Short Tubes	Fragmented
	Y237WT#1	66.6667	21.2121	12.1212
	Y237WT#2	69.2308	19.2308	11.5385
	Y237WT#3	64.4444	28.8889	6.66667
	Y237KR#1	80.7692	15.3846	3.84615
	Y237KR#2	84.6154	15.3846	0
	Y237KR#3	81.3559	13.5593	5.08475
	Y237KQ#1	15	20	65
	Y237KQ#2	0	22.7273	77.2727
	Y237KQ#3	16.129	22.5806	61.2903
Fig-5j-k	Mito area by TEM of YME1L1 WT K237R and K237Q Jurkat cells (μm2)					Number of cristae per mitochondrion
		Y-WT	Y-K237R	Y-K237Q			Y-WT	Y-K237R	Y-K237Q
	#1	0.0792317	0.200945	0.0611952		#1	1	2	0
	#2	0.146461	0.242415	0.100989		#2	2	3	1
	#3	0.209339	0.350745	0.180312		#3	2	4	6
	#4	0.432074	0.443012	0.136102		#4	4	3	1
	#5	0.129509	0.201267	0.201694		#5	1	3	0
	#6	0.494866	0.314541	0.491902		#6	3	3	1
	#7	0.132684	0.365443	1.27445		#7	0	0	2
	#8	0.757467	0.567538	0.142307		#8	3	2	1
	#9	0.3221	0.583596	0.255469		#9	4	3	2
	#10	0.562299	0.256165	0.460509		#10	4	2	2
	#11	0.156459	0.269614	0.849076		#11	2	2	5
	#12	0.220027	0.391301	0.0897552		#12	2	2	1
	#13	0.111512	0.491869	0.247916		#13	2	2	1
	#14	0.229518	0.356576	0.166404		#14	3	3	1
	#15	0.521974	0.492507	0.501505		#15	3	2	3
	#16	0.644154	0.299982	0.315658		#16	2	2	2
	#17	0.323027	0.927039	0.744978		#17	1	3	5
	#18	0.96697	0.310945	0.288689		#18	4	1	1
	#19	0.476508	0.200636	0.302749		#19	3	1	1
	#20	0.259689	0.259708	0.758216		#20	2	1	1
	#21	0.272151	0.712724	0.220526		#21	0	5	1
	#22	0.579416	0.559572	0.739325		#22	3	3	2
	#23	0.250736	0.633847	0.256599		#23	1	6	1
	#24	0.194201	0.326754	0.119682		#24	2	4	1
	#25	0.0924107	1.19786	0.241264		#25	2	8	2
	#26	0.0830178	0.317026	0.232956		#26	0	2	1
	#27	0.227034	0.196482	0.145679		#27	2	3	0
	#28	0.133197	0.173233	0.191822		#28	1	1	3
	#29	0.178051	0.539504	0.503057		#29	2	4	1
	#30	0.30196	0.326116	0.0614581		#30	3	1	0
	#31	0.164156	0.630088	0.0953094		#31	2	4	1
	#32	0.118664	1.40384	0.51053		#32	0	11	2
	#33	0.2748	0.306108	0.11355		#33	1	1	1
	#34	0.129476	0.125132	0.063831		#34	1	1	0
	#35	0.157103	1.13768	0.063292		#35	1	10	0
	#36	0.0940671	0.393733	0.564547		#36	1	3	3
	#37	0.101633	0.541292	0.353611		#37	1	2	1
	#38	0.131297	2.28338	0.903244		#38	1	4	6
	#39	0.108659	0.138613	0.0999566		#39	2	0	1
	#40	0.210174	0.317518	0.0869748		#40	2	3	0
	#41	0.102014	0.631875	0.192354		#41	1	16	3
	#42	0.0989575	0.823881	0.0864292		#42	1	5	0
	#43	0.129226	0.51425	0.0721919		#43	2	6	0
	#44	0.080612	2.03026	0.217371		#44	1	6	3
	#45	0.397112	0.633413	0.139257		#45	5	7	1
	#46	0.17439	0.606517	0.881336		#46	3	6	3
	#47	0.927091	0.556666	0.0446376		#47	8	3	1
	#48	0.340018	0.242158	0.132914		#48	3	0	1
	#49	0.565303	0.595152	0.0548128		#49	5	2	0
	#50	0.378812	0.301855	0.657872		#50	3	2	3
	#51	0.202391	0.737689	0.0738286		#51	2	9	0
	#52	0.331388	0.445713	0.0590787		#52	3	1	2
	#53	0.529605	0.125092	0.130712		#53	4	1	3
	#54	0.202411	1.56466	0.069096		#54	1	2	3
	#55	0.171984	0.548338	0.138337		#55	3	3	3
	#56	0.337803	8.56031	0.0914313		#56	3	45	2
	#57	0.225621	0.344317	0.0431456		#57	3	2	1
	#58	0.403639	0.550343	0.176513		#58	5	3	3
	#59	0.351843	0.744814	0.126065		#59	2	2	1
	#60	0.51191	2.63915	0.253747		#60	3	15	7
	#61	0.340695	0.708918	0.267406		#61	3	2	1
	#62	0.11309	0.913176	0.177959		#62	2	3	3
	#63	0.141768	1.101	0.343916		#63	0	5	0
	#64	0.239273	0.628319	0.313621		#64	2	3	1
	#65	0.279855	0.844941	0.117533		#65	3	1	0
	#66	0.129056	1.39342	0.65189		#66	2	6	0
	#67	0.131586	1.24694	0.681982		#67	0	4	2
	#68	0.377038	0.403961	0.129167		#68	3	4	2
	#69	0.171018	0.964039	0.553603		#69	2	8	6
	#70	0.25023	0.712146	1.00701		#70	3	1	2
	#71	0.244005	0.970217	0.32258		#71	2	4	0
	#72	0.879056	0.643667	0.273591		#72	11	4	3
	#73	0.114641	0.480169	0.138159		#73	2	2	1
	#74	0.159653	0.671524	0.169999		#74	2	2	2
	#75	0.554832	0.29638	0.0725206		#75	4	2	0
	#76	0.264665	0.481214	0.0918586		#76	3	2	2
	#77	0.207656	0.423858	0.0533995		#77	2	3	2
	#78	0.126144	0.778468	0.123022		#78	1	3	3
	#79	0.192512	0.216688	0.069681		#79	2	1	2
	#80	0.288071	0.3502	0.0577772		#80	2	2	1
	#81	0.0630488	0.475666	0.287125		#81	0	2	4
	#82	0.0760766	2.22937	0.23124		#82	0	14	3
	#83	0.137489	0.817913	0.367802		#83	2	2	4
	#84	0.1077	1.10173	0.324834		#84	1	2	3
	#85	0.398847	0.723116	0.286408		#85	2	4	3
	#86	0.335233	0.110783	0.165549		#86	3	0	1
	#87	0.136943	0.60791	0.138291		#87	2	4	1
	#88	0.245156	0.238826	0.126269		#88	2	1	0
	#89	0.283154	0.244373	0.434144		#89	4	2	3
	#90	0.134334	1.13318	0.0844178		#90	2	3	1
	#91	0.183914	2.6796	0.166621		#91	3	16	2
	#92	0.162282	0.810545	0.410337		#92	2	5	2
	#93	0.307534	0.331867	0.239996		#93	2	1	2
	#94	0.130929	0.784666	0.249106		#94	2	4	2
	#95	0.411579	0.317565	0.486137		#95	3	2	6
	#96	1.44987	1.28087	0.418678		#96	3	2	3
	#97	1.12294	0.262896	0.0724088		#97	7	3	1
	#98	0.234672	0.807863	0.394134		#98	3	2	2
	#99	0.740265	1.93965	0.501643		#99	5	7	4
	#100	1.46616	0.654927	0.246418		#100	7	2	4
	#101	0.379614	2.43552	0.503628		#101	3	11	7
	#102	0.384702	1.82604	0.0696482		#102	2	13	1
	#103	0.127866	1.67586	0.207472		#103	2	15	2
	#104	0.14959	0.578726	0.188161		#104	2	2	1
	#105	0.118532	0.353802	0.223208		#105	2	0	2
	#106	0.106175	0.51876	0.155788		#106	1	6	1
	#107	0.159804	0.646428	0.233061		#107	2	3	1
	#108	0.152291	3.61949	0.278954		#108	2	24	2
	#109	0.243479	0.77595	0.228263		#109	5	4	1
	#110	0.195496	0.972064	0.168961		#110	2	7	0
	#111	0.372936	0.37615	0.104084		#111	4	0	1
	#112	0.163866	0.686274	0.160633		#112	2	4	1
	#113	0.138462	0.627662	0.534154		#113	2	2	4
	#114	0.192124	1.03749	0.112222		#114	1	9	0
	#115	0.142346	0.504897	0.371148		#115	1	0	4
	#116	0.892859	0.190632	0.272092		#116	5	0	1
	#117	0.866685	0.214137	0.464486		#117	6	1	7
	#118	0.131849	0.125204	0.241843		#118	1	0	2
	#119	0.428741	0.613274	0.0860874		#119	1	6	1
	#120	0.296918	0.145363	0.184499		#120	4	2	3
	#121	0.417574	0.34433	0.110881		#121	2	1	3
	#122	0.37078	0.256882	0.273591		#122	4	2	3
	#123	0.218219	0.423036	0.277337		#123	2	3	2
	#124	2.41964	0.571541	0.0666903		#124	6	2	1
	#125	0.406544	0.422799	0.234691		#125	3	4	2
	#126	0.554182	0.500605	0.131678		#126	2	3	1
	#127	0.760596	0.232706	0.236795		#127	4	0	1
	#128	0.0835633	0.230767	0.21323		#128	1	1	2
	#129	1.22325	0.397302	0.908792		#129	3	1	6
	#130	1.50739	0.414708	0.0940408		#130	8	3	2
	#131	0.291358	0.47589	0.713289		#131	2	1	3
	#132	0.195956	0.258302	0.224549		#132	1	1	2
	#133	0.528724	1.14172	0.0796129		#133	3	9	1
	#134	0.626959	0.888659	0.137679		#134	1	2	2
	#135	0.398518	0.786809	0.506889		#135	2	9	2
	#136	1.21811	1.30696	0.177177		#136	3	7	2
	#137	0.454836	0.227586	0.186228		#137	2	1	2
	#138	0.481332	0.290142	0.0929431		#138	1	1	0
	#139	1.75946	0.227652	0.289603		#139	12	2	3
	#140	0.370248	0.272579	0.298838		#140	2	1	3
	#141	0.380443	0.763041	0.859297		#141	3	6	4
	#142	0.0827746	0.597321	0.101206		#142	0	2	1
	#143	0.979255	0.476685	0.100114		#143	8	1	1
	#144	0.519614	0.947698	0.0925619		#144	4	2	2
	#145	0.153764	0.930674	0.0718107		#145	2	5	3
	#146	0.187562	0.248876	0.184033		#146	2	0	2
	#147	0.358843	0.204173	0.152922		#147	2	0	2
	#148	0.360796	1.37682	0.190731		#148	5	9	1
	#149	0.267419	0.211396	0.0669072		#149	2	1	1
	#150	0.678584	0.279835	0.0887429		#150	2	2	2
	#151	0.35158	1.47991	0.585641		#151	2	5	3
	#152	0.573875	0.811675	0.12567		#152	4	1	3
	#153	0.128569	0.791581	0.176027		#153	2	5	1
	#154	0.125762	0.63906	0.265401		#154	0	2	1
	#155	0.246424	0.34665	0.189436		#155	3	1	0
	#156	0.363661	0.552368	0.200308		#156	1	0	3
	#157	0.265026	0.423693	0.194648		#157	1	5	3
	#158	0.604413	1.14471	0.125828		#158	5	10	2
	#159	1.0832	0.646468	0.0908069		#159	4	4	2
	#160	0.829876	1.7628	0.0770166		#160	5	11	2
	#161	0.485973	0.474293	0.614779		#161	2	5	4
	#162	0.557429	0.397651	0.319845		#162	2	5	0
	#163	0.151292	0.881034	0.901227		#163	0	2	4
	#164	0.218443	0.412973	0.117165		#164	1	4	0
	#165	0.407556	0.216556	0.0778842		#165	3	2	0
	#166	0.399695	0.523729	0.74697		#166	1	3	3
	#167	0.444024	1.18006	0.117579		#167	0	6	1
	#168	0.317269	0.465853	0.160166		#168	2	2	1
	#169	0.181745	0.356411	0.2444		#169	2	4	2
	#170	0.181588	0.460995	0.0648104		#170	1	3	1
	#171	0.341234	1.02717	0.557337		#171	1	5	2
	#172	0.230846	0.828929	0.17911		#172	0	4	0
	#173	0.292376	1.924	0.074085		#173	2	16	1
	#174	0.54778	0.263863	0.381211		#174	3	1	1
	#175	0.426855	1.4207	0.834786		#175	0	18	4
	#176	0.616862	0.570601	0.457452		#176	3	4	2
	#177	0.660455	1.85606	0.0407332		#177	3	22	1
	#178	0.299495	0.584004	0.114963		#178	2	2	1
	#179	0.490804	0.0703646	0.0679589		#179	4	0	0
	#180	0.787618	1.03571	0.0927722		#180	0	14	0
	#181	0.796853	0.184499	0.0898472		#181	3	1	3
	#182	0.124211	0.0722642	0.261102		#182	1	0	0
	#183	0.331605	0.35112	0.216116		#183	2	6	1
	#184	0.154408	0.506856	0.0477007		#184	1	2	1
	#185	0.198467	0.299903	0.251433		#185	2	2	0
	#186	0.116619	0.514927	0.0542278		#186	0	3	2
	#187	0.492145	0.0908857	0.400832		#187	3	0	2
	#188	0.373159	0.339893	0.164471		#188	2	3	0
	#189	0.204672	0.231727	0.0749986		#189	1	2	2
	#190	0.238754	0.160265	0.124422		#190	1	2	2
	#191	0.265874	0.710266	0.0881776		#191	2	11	2
	#192	0.205809	0.187227	0.158851		#192	3	2	2
	#193	0.210542	0.667574	0.129181		#193	3	5	1
	#194	0.653258	0.245603	0.155939		#194	4	1	0
	#195	0.325137	0.629943	0.218239		#195	2	6	1
	#196	0.458478	0.413255	0.547589		#196	3	1	0
	#197	0.207643	0.223905	0.223057		#197	0	1	2
	#198	0.775471	0.789254	0.442834		#198	5	5	3
	#199	0.125007	0.359428	0.218581		#199	0	2	2
	#200	0.289162	1.13298	0.513942		#200	1	4	0
	#201	0.495392	0.204817	0.311307		#201	4	2	0
	#202	0.771888	0.579416	0.148788		#202	4	3	0
	#203	0.296721	0.180398	0.620458		#203	0	0	0
	#204	0.862951	0.53629	0.16898		#204	2	3	1
	#205	0.478368	0.132566	0.138462		#205	6	0	0
	#206	0.751814	0.218206	0.136352		#206	4	3	4
	#207	0.511398	0.283582	0.226725		#207	3	2	2
	#208	0.47286	0.190093	0.380528		#208	2	1	2
	#209	0.316105	0.508867	0.335108		#209	1	4	2
	#210	1.33331	0.167968	0.11165		#210	13	3	0
	#211	0.531262	0.584865	0.108061		#211	3	6	2
	#212	0.212612	0.757658	0.119295		#212	0	4	0
	#213	0.490785	0.830882	0.188542		#213	2	4	1
	#214	0.395317	0.255903	0.300356		#214	0	3	2
	#215	0.715005	0.0890518	0.0726586		#215	1	1	0
	#216	0.223208	0.46001	0.0957235		#216	2	6	1
	#217	0.548588	1.10504	0.751085		#217	1	7	3
	#218	0.536231	0.522362	0.0353039		#218	2	5	0
	#219	0.538433	0.364273	0.103256		#219	4	1	1
	#220	0.490752	0.379397	0.147736		#220	3	2	0
	#221	0.118486	0.464611	0.273295		#221	2	3	1
	#222	0.371036	1.39843	0.244604		#222	1	7	1
	#223	0.822784	0.867612	0.304451		#223	2	1	1
	#224	0.219895	0.41998	0.468055		#224	2	2	2
	#225	0.532293	1.89837	0.0792843		#225	2	6	0
	#226	0.14303	0.294381	0.429892		#226	0	2	6
	#227	0.373094	0.386766	0.131626		#227	1	3	0
	#228	0.408687	0.285646	0.210239		#228	2	3	0
	#229	0.398196	0.355971	0.103611		#229	1	2	2
	#230	0.940073	0.932225	0.201386		#230	5	7	1
	#231	0.106681	0.538722	0.104689		#231	2	3	0
	#232	0.331401	0.499389	0.241488		#232	2	2	0
	#233	0.339709	0.317532	0.139638		#233	1	2	1
	#234	0.825275	0.678781	0.182126		#234	7	3	2
	#235	0.645593	0.690645	0.109856		#235	3	5	0
	#236	0.470783	0.534771	0.165431		#236	1	5	1
	#237	0.343232	0.172582	0.250979		#237	0	2	2
	#238	0.619551	0.258243	0.126887		#238	1	3	1
	#239	0.433336	0.197731	0.115535		#239	1	2	1
	#240	0.676993	0.313391	0.088664		#240	4	4	0
	#241	1.47378	0.26053	0.181239		#241	5	1	1
	#242	0.359547	0.693702	0.0856207		#242	2	8	0
	#243	1.02386	0.268681	0.0591247		#243	4	2	0
	#244	0.279382	0.345967	0.104216		#244	1	2	2
	#245	0.432028	0.231701	0.096394		#245	2	2	1
	#246	0.295847	0.560334	0.189876		#246	2	4	2
	#247	0.413827	0.319885	0.298437		#247	1	3	1
	#248	0.255331	0.31646	0.126926		#248	2	3	1
	#249	0.349694	0.401687	0.144548		#249	2	2	1
	#250	1.60531	0.222071	0.121595		#250	9	3	0
	#251	0.173489	0.333037	0.35559		#251	1	4	2
	#252	0.172228	0.460647	0.0956381		#252	0	4	1
	#253	0.436287	0.334714	0.230826		#253	2	2	1
	#254	0.664228	0.147368	0.0703646		#254	2	2	1
	#255	1.10594	0.353552	0.0848977		#255	7	4	0
	#256	0.606845	0.198	0.124159		#256	1	3	1
	#257	0.753582	0.347038	0.184072		#257	8	3	1
	#258	0.745156	0.355182	0.212573		#258	2	5	2
	#259	0.133118	0.208287	0.168829		#259	0	4	1
	#260	0.319747	0.343712	0.136713		#260	0	3	0
	#261	0.171807	0.336291	0.174824		#261	2	3	1
	#262	0.135136	1.26483	0.111519		#262	1	10	2
	#263	0.866606	0.191408	0.139802		#263	3	2	1
	#264	0.478565	0.476606	0.106497		#264	1	4	2
	#265	0.694418	0.43985	0.346039		#265	6	3	2
	#266	0.475634	0.568511	0.219205		#266	6	8	2
	#267	0.148347	1.19297	0.142294		#267	0	9	1
	#268	0.302584	0.236762	0.101212		#268	5	2	1
	#269	0.134373	0.295821	0.116744		#269	2	4	0
	#270	0.539458	0.491034	0.520712		#270	2	2	2
	#271	0.405512	1.16335	0.0880593		#271	1	5	1
	#272	0.70224	2.11068	0.103815		#272	3	17	1
	#273	0.302059	0.437326	0.0648695		#273	1	2	1
	#274	0.249283	0.554083	0.0689514		#274	2	7	0
	#275	0.107463	0.333905	0.0468528		#275	1	1	0
	#276	0.0920886	0.63252	0.0711337		#276	1	5	0
	#277	0.128556	0.488405	0.244222		#277	0	3	1
	#278	0.402666	0.912263	0.178722		#278	1	8	1
	#279	0.287079	0.214085	0.0669401		#279	1	3	1
	#280	0.315665	0.709431	0.118841		#280	1	4	2
	#281	1.03356	0.471894	0.733883		#281	0	1	3
	#282	1.00679	1.19718	0.59107		#282	1	7	3
	#283		0.929714	0.341155		#283		5	2
	#284		0.654658	0.569596		#284		4	2
	#285		1.85379	0.13714		#285		5	1
	#286		0.543395	0.135346		#286		13	1
	#287		1.31591	0.268654		#287		4	2
	#288		1.01798	0.415313		#288		5	3
	#289		0.605176	0.628635		#289		4	2
	#290		0.964479	0.462409		#290		16	3
	#291		0.631251	1.19942		#291		8	4
	#292		0.200341	0.49346		#292		1	1
	#293		1.21477	0.325183		#293		12	1
	#294		0.303643	0.48197		#294		2	2
	#295		0.205277	0.461409		#295		1	3
	#296		0.170525	0.518457		#296		2	1
	#297		0.980228	0.706572		#297		1	3
	#298		0.351699	0.519456		#298		2	0
	#299		0.295242	0.14088		#299		1	1
	#300		0.217667	0.472801		#300		2	3
	#301		0.256665	0.557587		#301		1	2
	#302		0.644404	0.0945535		#302		5	1
	#303		0.165628	0.596539		#303		1	3
	#304		0.425212	0.133966		#304		5	1
	#305		0.714249	0.167613		#305		5	0
	#306		0.165635	0.168119		#306		1	2
	#307		0.70625	0.131573		#307		4	1
	#308		0.736229	0.131067		#308		5	1
	#309		0.13463	0.781912		#309		3	4
	#310		0.464762	0.474306		#310		3	1
	#311		0.406564	0.275747		#311		3	1
	#312		0.464755	0.148676		#312		6	1
	#313		0.816684	0.194392		#313		4	2
	#314		0.471986	0.673351		#314		4	4
	#315		0.67278	0.463		#315		8	2
	#316		0.217457	0.485211		#316		2	2
	#317		0.431647	0.237202		#317		3	1
	#318		0.523393	0.30756		#318		3	2
	#319		0.246759	0.154388		#319		1	0
	#320			0.255199		#320			1
	#321			0.463894		#321			2
	#322			0.249691		#322			0
	#323			0.0756034		#323			1
	#324			0.544059		#324			6
	#325			0.171268		#325			2
	#326			0.467365		#326			2
	#327			0.138034		#327			0
	#328			0.131238		#328			1
	#329			0.270271		#329			1
	#330			0.219968		#330			1
	#331			0.470855		#331			1
	#332			0.1999		#332			1
	#333			0.359172		#333			0
	#334			0.126486		#334			0
	#335			0.101823		#335			0
	#336			0.12287		#336			1
	#337			0.488425		#337			2
	#338			0.194714		#338			1
	#339			0.439922		#339			2
	#340			0.376177		#340			3
	#341			0.417363		#341			1
	#342			0.1873		#342			1
	#343			0.180845		#343			1
	#344			1.11979		#344			6
	#345			0.431778		#345			3
	#346			0.160008		#346			4
	#347			0.134669		#347			2
	#348			0.160186		#348			0
	#349			0.0738878		#349			0
	#350			0.195358		#350			2
	#351			0.0742625		#351			1
	#352			0.0901758		#352			2
	#353			0.501091		#353			2
	#354			0.0907346		#354			1
	#355			0.293198		#355			5
	#356			0.101731		#356			1
	#357			0.131521		#357			2
	#358			0.304635		#358			2
	#359			0.52622		#359			2
	#360			0.844271		#360			3
	#361			0.645738		#361			4
	#362			0.205408		#362			2
	#363			0.315685		#363			3
	#364			0.293014		#364			1
	#365			0.412164		#365			3
	#366			0.32049		#366			4
	#367			0.242756		#367			2
	#368			0.298384		#368			2
	#369			1.48219		#369			8
	#370			0.707781		#370			3
	#371			0.440639		#371			3
	#372			0.322093		#372			3
	#373			0.2303		#373			3
	#374			0.395271		#374			3
	#375			0.125158		#375			1
	#376			0.0769508		#376			1
	#377			0.0622535		#377			1
	#378			0.106793		#378			0
	#379			0.0715872		#379			0
	#380			0.18235		#380			3
	#381			0.347919		#381			0
	#382			0.180917		#382			2
	#383			0.0513619		#383			3
	#384			0.0917665		#384			2
	#385			0.110638		#385			0
	#386			0.202812		#386			3
	#387			0.201596		#387			3
	#388			0.0777856		#388			1
	#389			0.15611		#389			0
	#390			0.124737		#390			0
	#391			0.109626		#391			0
	#392			0.103263		#392			1
	#393			0.122502		#393			4
	#394			0.608219		#394			0
	#395			0.153133		#395			1
	#396			0.153422		#396			0
	#397			0.438943		#397			0
	#398			0.275497		#398			1
	#399			0.199788		#399			1
	#400			0.215662		#400			2
	#401			0.223235		#401			2
	#402			0.565284		#402			0
	#403			0.333419		#403			2
	#404			1.10105		#404			0
	#405			0.563187		#405			0
	#406			0.212139		#406			2
	#407			0.184966		#407			1
	#408			0.133598		#408			0
	#409			0.203726		#409			2
	#410			0.180792		#410			0
	#411			0.102671		#411			2
	#412			0.0496595		#412			0
	#413			0.103677		#413			2
	#414			0.12174		#414			2
	#415			0.0603473		#415			1
	#416			0.0729413		#416			1
	#417			0.0647447		#417			0
	#418			0.0998448		#418			1
	#419			0.0871457		#419			2
	#420			0.100022		#420			0
	#421			0.176526		#421			0
	#422			0.203384		#422			2
	#423			0.337823		#423			2
	#424			0.0627727		#424			1
	#425			0.395705		#425			1
	#426			0.111617		#426			3
	#427			0.237538		#427			3
	#428			0.0530183		#428			0
	#429			0.151641		#429			3
	#430			0.0530446		#430			0
	#431			0.286954		#431			2
	#432			0.105997		#432			0
	#433			0.0576983		#433			1
	#434			0.0406544		#434			0
	#435			0.0553452		#435			0
	#436			0.0495674		#436			1
	#437			0.0351659		#437			2
	#438			0.242868		#438			2
	#439			0.155716		#439			2
	#440			0.357483		#440			1
	#441			0.26404		#441			2
	#442			0.475509		#442			2
	#443			0.366304		#443			2
	#444			0.373777		#444			3
	#445			0.288196		#445			2
	#446			0.255567		#446			2
	#447			0.137108		#447			1
	#448			0.170551		#448			2
	#449			0.734836		#449			2
	#450			0.204994		#450			1
	#451			0.280124		#451			4
	#452			0.211561		#452			1
	#453			0.0424357		#453			1
	#454			0.11048		#454			0
	#455			0.279809		#455			0
	#456			0.145107		#456			0
	#457			0.0708839		#457			1
	#458			0.0926145		#458			1
	#459			0.162624		#459			0
	#460			0.448829		#460			1
	#461			0.142491		#461			0
	#462			0.0979518		#462			3
	#463			0.185505		#463			0
	#464			0.161835		#464			1
	#465			0.0681298		#465			1
	#466			0.318537		#466			1
	#467			0.13434		#467			0
	#468			0.262594		#468			1
	#469			0.473465		#469			2
	#470			0.345822		#470			0
	#471			0.110079		#471			0
	#472			0.401733		#472			2
	#473			0.251039		#473			2
	#474			1.01109		#474			1
Fig-5l	% of apoptosis (Annexin-V+)
		Sirt3-WT+Y-WT	Sirt3-WT+Y-K237R	Sirt3-WT+Y-K237Q	Sirt3-K223R+Y-WT	Sirt3-K223R+Y-K237R	Sirt3-K223R+Y-K237Q
	#1	36.9	24.72	48.36	27.21	24.26	38.55
	#2	36.81	25.29	51.45	26.56	26.83	37.61
	#3	38.25	23.95	48.15	26.87	24.4	39.17
Fig-5m	Relative survival ratio (fold)
		Sirt3-WT+Y-WT	Sirt3-WT+Y-K237R	Sirt3-WT+Y-K237Q	Sirt3-K223R+Y-WT	Sirt3-K223R+Y-K237R	Sirt3-K223R+Y-K237Q
	#1	0.93943	1.51871	0.899863	1.17953	1.16866	0.888216
	#2	1.02628	1.24943	0.777632	1.20888	1.20445	0.819418
	#3	1.03429	1.16665	0.869322	1.22848	1.18834	0.819418

## Sheet: Fig-S5
Fig-S5-b

[truncated: 1 more sheets: Fig6]
